# Supplementary material for: Diversity of Manota Williston (Diptera, Mycetophilidae) in Ulu Temburong National Park, Brunei
Source: Zookeys. 2014 Jul 24;(428):57–77. doi: 10.3897/zookeys.428.7912 (PMC4140521; doi:10.3897/zookeys.428.7912)
Supplement: XML Treatment for Manota belalongensis [file zookeys.428.7912-treatment1.xml]

<!DOCTYPE tp:taxon-treatment
  PUBLIC "-//TaxonX//DTD Taxonomic Treatment Publishing DTD v0 20100105//EN" "tax-treatment-NSO.dtd">
<tp:taxon-treatment xmlns:tp="http://www.plazi.org/taxpub"><tp:treatment-meta><kwd-group><label>Taxon classification</label><kwd><named-content content-type="kingdom">Animalia</named-content></kwd><kwd><named-content content-type="order">Diptera</named-content></kwd><kwd><named-content content-type="family">Mycetophilidae</named-content></kwd></kwd-group><mixed-citation publication-type="journal"><person-group><name><surname>Ševčík</surname><given-names>Jan</given-names></name><name><surname>Hippa</surname><given-names>Heikki</given-names></name><name><surname>Wahab</surname><given-names>Rodzay Abdul</given-names></name></person-group><article-title>Diversity of <italic>Manota</italic> Williston (Diptera, Mycetophilidae) in Ulu Temburong National Park, Brunei</article-title><source>Zookeys</source><day>24</day><month>7</month><year>2014</year><volume>2014</volume><issue>428</issue><fpage>57</fpage><lpage>77</lpage><pub-id pub-id-type="doi">10.3897/zookeys.428.7912</pub-id></mixed-citation></tp:treatment-meta><tp:nomenclature><tp:taxon-name>
                            <tp:taxon-name-part taxon-name-part-type="genus">Manota</tp:taxon-name-part>
                            <tp:taxon-name-part taxon-name-part-type="species">belalongensis</tp:taxon-name-part>
                            <object-id xmlns:xlink="http://www.w3.org/1999/xlink" content-type="zoobank" xlink:type="simple">http://zoobank.org/8BB86E68-1183-41AD-8BFA-3F9BB23437DB</object-id>
                        </tp:taxon-name><tp:taxon-status xmlns:xlink="http://www.w3.org/1999/xlink" xlink:type="simple">sp. n.</tp:taxon-status><xref ref-type="fig" rid="F3">Fig. 3</xref></tp:nomenclature><tp:treatment-sec sec-type="Description"><title>Description.</title><p><bold>Male. Colour.</bold> Head dark brown, face and clypeus paler brown. Antenna brown, scapus and pedicellus paler brown. Mouthparts yellowish. Thorax brown, <!--PageBreak-->preepisternum 2 ventrally and episternum 3 paler yellowish. Legs yellowish, apex of coxa 2 and 3, trochanter 3 and basal third of femur 3 infuscated. Wing brownish, halter pale brown with blackish knob. Abdomen brown, sternites paler than tergites. All setosity pale, yellowish or brownish. <bold>Head.</bold> Antennal flagellomere 4, <xref ref-type="fig" rid="F3">Fig. 3A</xref>. Palpomere 3 of maxillary palpus with apico-mesial thumb-like extension, with 4 apically expanded and curved sensilla; palpomere 4 with parasegment; palpomere 5 is 1.5 times as long as palpomere 4. Number of strong postocular setae 10. <bold>Thorax.</bold> Anepisternum setose, with 56 setae; anterior basalare setose, with 8 setae; preepisternum 2 non-setose; laterotergite setose, with 37 setae; episternum 3 setose, with 6 setae. <bold>Legs.</bold> Mid and hind tibial organs absent. <bold>Wing.</bold> R<sub>1</sub> meeting C well on the basal half of the costal margin; the sclerotized part of M<sub>2</sub> extending near to the level of the tip of R<sub>1</sub>; wing length 1.4 (1.5) mm. <bold>Hypopygium.</bold> <xref ref-type="fig" rid="F3">Fig. 3B–E</xref>: Sternite 9 laterally fused with gonocoxa, posterior margin extending well over the middle of gonocoxa, near to the base of gonostylus, anterior margin incised, the setae similar to ventral setae of the gonocoxa. Ventral mesial margin of gonocoxa short, simple, the ventral setae of gonocoxa unmodified. Parastylar lobe subtriangular, with 2 setae at postero-mesial margin. Paraapodemal lobe not identifiable. Dorsal mesial margin of gonocoxa simple, posteriorly slightly sigmoid in shape, without megasetae or other stronger setae. Gonocoxa without a postero-lateral lobe. The dorsal setae of gonocoxa unmodified, similar to those on the ventral side. One juxtagonostylar seta present; it is a curved acute megaseta arising from oval basal body which is ca. one third of the length of the seta. Anteriorly from the juxtagonostylar megaseta there is a plate-like lobe bearing a row of 7 blunted rather thin megasetae. Gonostylus small, elongate, apically bilobed, the ventral side setose, dorsal side non-setose, the apical lobes with a few long setae which are not much stronger than the other gonostylar setae. Aedeagus elongate subtriangular, with weak lateral shoulders, the apex curved ventrad. Hypoproct large, extending posteriorly to the apices of gonostyli, number of its ventral setae (sternite 10) ca. 30 on each half, these setae widely distributed over the ventral surface. Cerci mesially separate.</p><p><bold>Female</bold> unknown.</p></tp:treatment-sec><tp:treatment-sec sec-type="Discussion"><title>Discussion.</title><p><italic><tp:taxon-name>Manota belalongensis</tp:taxon-name></italic> belongs to a large group, world-wide in distribution, in which male sternite 9 is long and laterally fused with the gonocoxa. In the key to Oriental and Palaearctic <italic><tp:taxon-name>Manota</tp:taxon-name></italic> (<xref ref-type="bibr" rid="B10">Hippa 2011</xref>) the species runs to <italic><tp:taxon-name>Manota heptacantha</tp:taxon-name></italic> Hippa, 2006 from Peninsular Malaysia and Thailand and is also in most respect very similar to it (cf. <xref ref-type="bibr" rid="B7">Hippa 2006</xref>: Fig. 6E, F). It differs by having the gonostylus apically bilobed (simple in <italic><tp:taxon-name>Manota heptacantha</tp:taxon-name></italic>), by having only two setae on the parastylar lobe (several in <italic><tp:taxon-name>Manota heptacantha</tp:taxon-name></italic>) and by having the postero-mesial angle (apex) of the parastylar lobe abruptly narrowed (evenly narrowing in <italic><tp:taxon-name>Manota heptacantha</tp:taxon-name></italic>).</p></tp:treatment-sec><tp:treatment-sec sec-type="Etymology"><title>Etymology.</title><p>The species is named after the river Belalong at which the type locality is situated.</p></tp:treatment-sec><tp:treatment-sec sec-type="Types"><title>Types.</title><p><italic>Holotype</italic>. Male, Brunei, Ulu Temburong N. P., Kuala Belalong Field Studies Centre, <named-content xmlns:xlink="http://www.w3.org/1999/xlink" content-type="dwc:verbatimCoordinates" xlink:type="simple">4°32'50"N, 115°09'28"E</named-content>, 8–18.i.2014, primary lowland rainforest, Malaise trap 4, J. Ševčík &amp; D. Kaspřák leg. (in UBDC).</p><!--PageBreak--></tp:treatment-sec><tp:treatment-sec><!--Section generated to contain objects referenced in tp:taxon-treatment.--><fig id="F3" position="float" orientation="portrait"><label>Figure 3.</label><caption><p><italic><tp:taxon-name>Manota belalongensis</tp:taxon-name></italic> sp. n. (holotype). <bold>A</bold> Antennal flagellomere 4, lateral view <bold>B</bold> Aedeagus and hypoproct. ventral view <bold>C</bold> Gonostylus, dorsal view <bold>D</bold> Hypopygium, dorsal view <bold>E</bold> Hypopygium, ventral view. Scale 0.1 mm. 1 = sternite 9, 2 = gonocoxa, 3 = parastylar lobe, 4 = gonostylus, 5 = dorsal mesial margin of gonocoxa, 6 = plate-like lobe ventrally from the dorsal mesial margin of gonocoxa, 7 = gonocoxal apodeme, 8 = juxtagonostylar seta, 9 = aedeagal apodeme, 10 = tergite 9.</p></caption><graphic xmlns:xlink="http://www.w3.org/1999/xlink" xlink:href="zookeys-428-057-g003.jpg" position="float" orientation="portrait" xlink:type="simple"/></fig></tp:treatment-sec><ref-list><ref id="B10"><mixed-citation xmlns:xlink="http://www.w3.org/1999/xlink" xlink:type="simple"><person-group><name name-style="western"><surname>Hippa</surname><given-names>H</given-names></name></person-group> (<year>2011</year>) <article-title>New species and new records of <italic>Manota</italic> Williston (Diptera, Mycetophilidae) from Thailand, with a key to the Oriental and Palaearctic species.</article-title><source>Zootaxa</source><volume>2763</volume>: <fpage>39</fpage>–<lpage>60</lpage>.</mixed-citation></ref><ref id="B7"><mixed-citation xmlns:xlink="http://www.w3.org/1999/xlink" xlink:type="simple"><person-group><name name-style="western"><surname>Hippa</surname><given-names>H</given-names></name></person-group> (<year>2006</year>) <article-title>Diversity of <italic>Manota</italic> Williston (Diptera: Mycetophilidae) in a Malaysian rainforest: description of twenty-seven new sympatric species.</article-title><source>Zootaxa</source><volume>1161</volume>: <fpage>1</fpage>–<lpage>49</lpage>.</mixed-citation></ref></ref-list></tp:taxon-treatment>
