# Supplementary material for: Diversity of Manota Williston (Diptera, Mycetophilidae) in Ulu Temburong National Park, Brunei
Source: Zookeys. 2014 Jul 24;(428):57–77. doi: 10.3897/zookeys.428.7912 (PMC4140521; doi:10.3897/zookeys.428.7912)
Supplement: XML Treatment for Manota kaspraki [file zookeys.428.7912-treatment2.xml]

<!DOCTYPE tp:taxon-treatment
  PUBLIC "-//TaxonX//DTD Taxonomic Treatment Publishing DTD v0 20100105//EN" "tax-treatment-NSO.dtd">
<tp:taxon-treatment xmlns:tp="http://www.plazi.org/taxpub"><tp:treatment-meta><kwd-group><label>Taxon classification</label><kwd><named-content content-type="kingdom">Animalia</named-content></kwd><kwd><named-content content-type="order">Diptera</named-content></kwd><kwd><named-content content-type="family">Mycetophilidae</named-content></kwd></kwd-group><mixed-citation publication-type="journal"><person-group><name><surname>Ševčík</surname><given-names>Jan</given-names></name><name><surname>Hippa</surname><given-names>Heikki</given-names></name><name><surname>Wahab</surname><given-names>Rodzay Abdul</given-names></name></person-group><article-title>Diversity of <italic>Manota</italic> Williston (Diptera, Mycetophilidae) in Ulu Temburong National Park, Brunei</article-title><source>Zookeys</source><day>24</day><month>7</month><year>2014</year><volume>2014</volume><issue>428</issue><fpage>57</fpage><lpage>77</lpage><pub-id pub-id-type="doi">10.3897/zookeys.428.7912</pub-id></mixed-citation></tp:treatment-meta><tp:nomenclature><tp:taxon-name>
                            <tp:taxon-name-part taxon-name-part-type="genus">Manota</tp:taxon-name-part>
                            <tp:taxon-name-part taxon-name-part-type="species">kaspraki</tp:taxon-name-part>
                            <object-id xmlns:xlink="http://www.w3.org/1999/xlink" content-type="zoobank" xlink:type="simple">http://zoobank.org/E0F48B63-4F4D-4A59-A0F0-05EAB6CF8286</object-id>
                        </tp:taxon-name><tp:taxon-status xmlns:xlink="http://www.w3.org/1999/xlink" xlink:type="simple">sp. n.</tp:taxon-status><xref ref-type="fig" rid="F1">Figs 1</xref><xref ref-type="fig" rid="F4">, 4</xref></tp:nomenclature><tp:treatment-sec sec-type="Description"><title>Description.</title><p><bold>Male. Colour.</bold> Head pale brown, face and clypeus pale yellowish. Antenna brown, scapus and pedicellus paler. Mouthparts yellowish. Thorax pale brown, preepisternum 2 pale yellowish. Legs yellowish. Wing brownish, halter brownish with blackish knob. Abdomen pale brown, sternites paler than tergites. All setosity pale, yellowish or brownish. <bold>Head.</bold> Antennal flagellomere 4, <xref ref-type="fig" rid="F4">Fig. 4A</xref>. Palpomere 3 of maxillary palpus with apicomesial thumb-like extension, with 3 apically expanded and curved sensilla; palpomere 4 with parasegment; palpomere 5 ca. 1.4 times longer than palpomere 4. Number of strong postocular setae 10–11. <bold>Thorax.</bold> Anepisternum setose, with 14–31 setae; anterior basalare setose, with 6–10 setae; preepisternum 2 setose, with 8–11 setae, laterotergite non-setose; episternum 3 setose, with 2–3 setae. <bold>Legs.</bold> Mid and hind tibial organs absent. <bold>Wing.</bold> R<sub>1</sub> meeting C well on the basal half of the costal margin; the sclerotized part of M<sub>2</sub> extending near to the level of the tip of R<sub>1</sub>; wing length 1.3–1.5 (1.1–1.4) mm. <bold>Hypopygium.</bold> <xref ref-type="fig" rid="F4">Fig. 4B–E</xref>: Sternite 9 about one third of ventral length of gonocoxa, with sharply delimited convex sides, posterior margin transverse with a wide submembranous notch, anterior margin shallowly incised, the setae similar to adjacent ventral setae of gonocoxa. Ventral mesial margin of gonocoxa simple, sigmoid. Parastylar lobe large, almost semicircular, with 5–7 setae scattered on the ventral surface. Paraapodemal lobe oval, at least partly covered by gonocoxa and parastylar lobe. The dorsal mesial margin of gonocoxa simple, convex, contiguous with the simple oblique posterior margin; posteriorly at the dorsal mesial margin there is a finger-like lobe apically bearing a stronger and a weaker seta; this lobe is very similar to the juxtagonostylar setae in appearance. Two juxtagonostylar setae, one an unmodified acute megaseta, the other a usual seta, both arising from a common basal body which is about one half of the length of the setae. Gonostylus elongate, slightly angled, with sub-basal lateral rounded lobe, the setosity confined to the lateral lobe and the apical part, some of the setae shorter but strong (spine-like megasetae). Aedeagus short, with strong lateral shoulders, the apex straight, not curved ventrad; on the ventral side of aedeagus (<xref ref-type="fig" rid="F4">Fig. 4C–E</xref>) there is a membranous lobe, which may belong to aedeagus. Hypoproct posteriorly extending near to the apex of gonostylus, unusually narrow; ventrally with one seta on each side (sternite 10), postero-dorsally with two strong setae on each side, the microtrichia unusually long. Cerci mesially fused.</p><p><bold>Female</bold> unknown.</p></tp:treatment-sec><tp:treatment-sec sec-type="Discussion"><title>Discussion.</title><!--PageBreak--><!--PageBreak--><p><italic><tp:taxon-name>Manota kaspraki</tp:taxon-name></italic> is not especially similar to any other described <italic><tp:taxon-name>Manota</tp:taxon-name></italic>. In the key to Oriental and Palaearctic <italic><tp:taxon-name>Manota</tp:taxon-name></italic> it runs to couplet 38 by the following characters: anepisternum setose, preepisternum 2 setose, laterotergite non-setose, anterior basalare setose, gonostylus unilobed and straight (not geniculate). Couplet 38 leads to a large number of species (18). The acute spine-like megasetae apically on the curiously hump-sided gonostylus and the narrow long microtrichose hypoproct distinguish <italic><tp:taxon-name>Manota kaspraki</tp:taxon-name></italic> from any hitherto described <italic><tp:taxon-name>Manota</tp:taxon-name></italic>. The inflated paraapodemal lobe is reminiscent of e.g. <italic><tp:taxon-name>Manota vesicaria</tp:taxon-name></italic> Hippa, 2009 from Thailand, but otherwise the species are not much similar.</p></tp:treatment-sec><tp:treatment-sec sec-type="Etymology"><title>Etymology.</title><p>The species is named after Mr. David Kaspřák, a PhD student at the University of Ostrava, who participated in both the expeditions to Brunei, helped with the installation of Malaise traps and with other field activities.</p><!--PageBreak--></tp:treatment-sec><tp:treatment-sec sec-type="Types"><title>Types.</title><p><italic>Holotype</italic>. Male, Brunei, Ulu Temburong N. P., Kuala Belalong Field Studies Centre, <named-content xmlns:xlink="http://www.w3.org/1999/xlink" content-type="dwc:verbatimCoordinates" xlink:type="simple">4°32'50"N, 115°09'28"E</named-content>, 7–18.i.2014, primary lowland rainforest, Malaise trap 1 (night), D. Kaspřák &amp; J. Ševčík leg. (in UBDC).</p><p><italic>Paratypes</italic>. 2 males with same data as holotype except Malaise trap 1 (ODP) (in UBDC and UOSC); 2 males, the same data except sweeping February 2013 (in BMNH).</p><!--PageBreak--></tp:treatment-sec><tp:treatment-sec><!--Section generated to contain objects referenced in tp:taxon-treatment.--><fig id="F1" position="float" orientation="portrait"><label>Figure 1.</label><caption><p>Habitus of <italic><tp:taxon-name>Manota kaspraki</tp:taxon-name></italic> sp. n. (Photo by D. Kaspřák).</p></caption><graphic xmlns:xlink="http://www.w3.org/1999/xlink" xlink:href="zookeys-428-057-g001.jpg" position="float" orientation="portrait" xlink:type="simple"/></fig><fig id="F4" position="float" orientation="portrait"><label>Figure 4.</label><caption><p><italic><tp:taxon-name>Manota kaspraki</tp:taxon-name></italic> sp. n. (holotype). <bold>A</bold> Antennal flagellomere 4, lateral view <bold>B</bold> Gonostylus, dorsal view <bold>C</bold> Aedeagus and hypoproct, ventral view <bold>D</bold> Hypopygium, ventral view <bold>E</bold> Hypopygium, dorsal view. Scale 0.1 mm. 1 = sternite 9, 2 = gonocoxa, 3 = ventral mesial margin of gonocoxa, 4 = parastylar lobe, 5 = paraapodemal lobe, 6 = gonostylus, 7 = dorsal mesial margin of gonocoxa, 8 = lobe at dorsal mesial/apical margin of gonocoxa, 9 = gonocoxal apodeme, 10 = juxtagonostylar setae, 11 = aedeagus, 12 = aedeagal apodeme, 13 = membranous lobe, 14 = cerci, 15 = ventral seta of hypoproct (sternite 10), 16 = tergite 9.</p></caption><graphic xmlns:xlink="http://www.w3.org/1999/xlink" xlink:href="zookeys-428-057-g004.jpg" position="float" orientation="portrait" xlink:type="simple"/></fig></tp:treatment-sec></tp:taxon-treatment>
