# Supplementary material for: Diversity of Manota Williston (Diptera, Mycetophilidae) in Ulu Temburong National Park, Brunei
Source: Zookeys. 2014 Jul 24;(428):57–77. doi: 10.3897/zookeys.428.7912 (PMC4140521; doi:10.3897/zookeys.428.7912)
Supplement: XML Treatment for Manota macrothrix [file zookeys.428.7912-treatment3.xml]

<!DOCTYPE tp:taxon-treatment
  PUBLIC "-//TaxonX//DTD Taxonomic Treatment Publishing DTD v0 20100105//EN" "tax-treatment-NSO.dtd">
<tp:taxon-treatment xmlns:tp="http://www.plazi.org/taxpub"><tp:treatment-meta><kwd-group><label>Taxon classification</label><kwd><named-content content-type="kingdom">Animalia</named-content></kwd><kwd><named-content content-type="order">Diptera</named-content></kwd><kwd><named-content content-type="family">Mycetophilidae</named-content></kwd></kwd-group><mixed-citation publication-type="journal"><person-group><name><surname>Ševčík</surname><given-names>Jan</given-names></name><name><surname>Hippa</surname><given-names>Heikki</given-names></name><name><surname>Wahab</surname><given-names>Rodzay Abdul</given-names></name></person-group><article-title>Diversity of <italic>Manota</italic> Williston (Diptera, Mycetophilidae) in Ulu Temburong National Park, Brunei</article-title><source>Zookeys</source><day>24</day><month>7</month><year>2014</year><volume>2014</volume><issue>428</issue><fpage>57</fpage><lpage>77</lpage><pub-id pub-id-type="doi">10.3897/zookeys.428.7912</pub-id></mixed-citation></tp:treatment-meta><tp:nomenclature><tp:taxon-name>
                            <tp:taxon-name-part taxon-name-part-type="genus">Manota</tp:taxon-name-part>
                            <tp:taxon-name-part taxon-name-part-type="species">macrothrix</tp:taxon-name-part>
                            <object-id xmlns:xlink="http://www.w3.org/1999/xlink" content-type="zoobank" xlink:type="simple">http://zoobank.org/A5341B31-FF64-44FA-B173-29FD0A157C2B</object-id>
                        </tp:taxon-name><tp:taxon-status xmlns:xlink="http://www.w3.org/1999/xlink" xlink:type="simple">sp. n.</tp:taxon-status><xref ref-type="fig" rid="F5">Fig. 5</xref></tp:nomenclature><tp:treatment-sec sec-type="Description"><title>Description.</title><p><bold>Male. Colour.</bold> Head brown, face and clypeus paler brown. Antenna brown. Mouthparts yellowish. Thorax pale brown, preepisternum 2 ventrally pale yellowish. Legs yellowish, femur 3 with a very slight indication of infuscation. Wing brownish, halter pale brown with blackish knob. Abdomen pale brown, sternites paler than tergites. All setosity pale, yellowish or brownish. <bold>Head.</bold> Antennal flagellomere 4, <xref ref-type="fig" rid="F5">Fig. 5A</xref>. Palpomere 3 of maxillary palpus with apico-mesial thumb-like extension, with 5 apically expanded and curved sensilla; palpomere 4 with parasegment; palpomere 5 is 1.3 times as long as palpomere 4. Number of strong postocular setae 10–11. <bold>Thorax.</bold> Anepisternum setose, with 34–55 setae; anterior basalare non-setose; preepisternum 2 setose, with 15 setae, laterotergite non-setose; episternum 3 setose, with ca. 9 setae. <bold>Legs.</bold> Mid and hind tibial organs absent. <bold>Wing.</bold> R<sub>1</sub> meeting C well on the basal half of the costal margin; the sclerotized part of M<sub>2</sub> extending near to the level of the tip of R<sub>1</sub>; wing length 1.4–1.6 (1.5–1.7) mm. <bold>Hypopygium.</bold> <xref ref-type="fig" rid="F5">Fig. 5B–E</xref>: Sternite 9 about one half of ventral length of gonocoxa, with sharply delimited convex sides, posterior margin not well seen in the holotype because the dorsal membranous area extruded, anterior margin deeply incised, the setae similar to adjacent ventral setae of gonocoxa. Ventral mesial margin of gonocoxa simple, sigmoid. Parastylar lobe oblique, subtriangular, with 3 setae antero-mesially (at apex). Paraapodemal lobe well exposed in ventral view. The dorsal mesial margin of gonocoxa simple, convex, posteriorly with a group of tightly placed setae. Gonocoxa posterolaterally with an apically setose apophysis/lobe. Two juxtagonostylar setae, both long apically curved megasetae, both arising from a common basal body, about one third of the length of megasetae. Gonostylus elongate and slightly curved, with moderately long setosity ventrally and dorsally, without megasetae or other setae deviating from the general setosity. Aedeagus short subtriangular, with distinct lateral shoulders, the apex curved ventrad. Hypoproct posteriorly extending to level of middle of gonostylus, the ventral part divided into two elongate oval lobes (sternite 10) covered by ca 30 very long setae on each half, postero-dorsally with a few both fine and strong setae. Cerci mesially separate.</p><fig id="F5" position="float" orientation="portrait"><label>Figure 5.</label><caption><p><italic><tp:taxon-name>Manota macrothrix</tp:taxon-name></italic> sp. n. (holotype). <bold>A</bold> Antennal flagellomere 4, lateral view <bold>B</bold> Gonostylus, dorsal view <bold>C</bold> Aedeagus and hypoproct, ventral view <bold>D</bold> Hypopygium, ventral view <bold>E</bold> Hypopygium, dorsal view. Scale 0.1 mm.</p></caption><graphic xmlns:xlink="http://www.w3.org/1999/xlink" xlink:href="zookeys-428-057-g005.jpg" position="float" orientation="portrait" xlink:type="simple"/></fig><p><bold>Female</bold> unknown.</p></tp:treatment-sec><tp:treatment-sec sec-type="Discussion"><title>Discussion.</title><!--PageBreak--><p><italic><tp:taxon-name>Manota macrothrix</tp:taxon-name></italic> belongs to a large group of species, common in the Oriental region, all of which have a well-developed apico-mesial thumb-like extension on palpomere 3, a setose anepisternum and preepisternum 2, a non-setose anterior basalare and laterotergite, a short vein R<sub>1</sub>, laterally free tergite 9, an oblique sickle-shaped or subtriangular parastylar lobe, well developed paraapodemal lobe, an apically setose apophysis at the apico-dorsal margin of the gonocoxa, two juxtagonostylar megasetae arising from a common basal body and a rather unmodified elongate gonostylus. Within this group <italic><tp:taxon-name>Manota macrothrix</tp:taxon-name></italic> is similar to <italic><tp:taxon-name>Manota dolichothrix</tp:taxon-name></italic> Hippa &amp; Ševčík, 2010 from Sabah by having extremely long setae ventrally on the hypoproct (on sternite 10) but differs in having these setae widely scattered on each half of the hypoproct, while they are in a single row on each half in <italic><tp:taxon-name>Manota dolichothrix</tp:taxon-name></italic>. Further, in <italic><tp:taxon-name>Manota macrothrix</tp:taxon-name></italic> the subapical setae of gonostylus are shorter, less than twice longer than the medial width of gonostylus, while in <italic><tp:taxon-name>Manota dolichothrix</tp:taxon-name></italic> they are almost three times as long as the width of gonostylus. There are many minor differences between the two species (<xref ref-type="fig" rid="F5">Fig. 5B–E</xref>, <xref ref-type="bibr" rid="B15">Hippa and Ševčík 2010</xref>: Fig. 6B–C).</p></tp:treatment-sec><tp:treatment-sec sec-type="Etymology"><title>Etymology.</title><p>The name is a Latinized Greek noun, <italic>macrothrix</italic>, long-hair, referring to the very long setae on the hypoproct.</p></tp:treatment-sec><tp:treatment-sec sec-type="Types"><title>Types.</title><p><italic>Holotype</italic>. Male, Brunei, Ulu Temburong N. P., Kuala Belalong Field Studies Centre, <named-content xmlns:xlink="http://www.w3.org/1999/xlink" content-type="dwc:verbatimCoordinates" xlink:type="simple">4°32'50"N, 115°09'28"E</named-content>, 7–17.i.2014, primary lowland rainforest, Malaise trap 2, J. Ševčík &amp; D. Kaspřák leg. (in UBDC).</p><p><italic>Paratype</italic>. 1 male, Brunei, Ulu Temburong, 14.ii – 9.iii 1982, Malaise trap, M. C. Day leg. (in BMNH).</p><!--PageBreak--></tp:treatment-sec><ref-list><ref id="B15"><mixed-citation xmlns:xlink="http://www.w3.org/1999/xlink" xlink:type="simple"><person-group><name name-style="western"><surname>Hippa</surname><given-names>H</given-names></name><name name-style="western"><surname>Ševčík</surname><given-names>J</given-names></name></person-group> (<year>2010</year>) <article-title>Notes on Oriental and Australasian Manotinae (Diptera, Mycetophilidae), with the description of thirteen new species.</article-title><source>Zootaxa</source><volume>2333</volume>: <fpage>1</fpage>–<lpage>25</lpage>.</mixed-citation></ref></ref-list></tp:taxon-treatment>
