# Supplementary material for: Diversity of Manota Williston (Diptera, Mycetophilidae) in Ulu Temburong National Park, Brunei
Source: Zookeys. 2014 Jul 24;(428):57–77. doi: 10.3897/zookeys.428.7912 (PMC4140521; doi:10.3897/zookeys.428.7912)
Supplement: XML Treatment for Manota megachaeta [file zookeys.428.7912-treatment4.xml]

<!DOCTYPE tp:taxon-treatment
  PUBLIC "-//TaxonX//DTD Taxonomic Treatment Publishing DTD v0 20100105//EN" "tax-treatment-NSO.dtd">
<tp:taxon-treatment xmlns:tp="http://www.plazi.org/taxpub"><tp:treatment-meta><kwd-group><label>Taxon classification</label><kwd><named-content content-type="kingdom">Animalia</named-content></kwd><kwd><named-content content-type="order">Diptera</named-content></kwd><kwd><named-content content-type="family">Mycetophilidae</named-content></kwd></kwd-group><mixed-citation publication-type="journal"><person-group><name><surname>Ševčík</surname><given-names>Jan</given-names></name><name><surname>Hippa</surname><given-names>Heikki</given-names></name><name><surname>Wahab</surname><given-names>Rodzay Abdul</given-names></name></person-group><article-title>Diversity of <italic>Manota</italic> Williston (Diptera, Mycetophilidae) in Ulu Temburong National Park, Brunei</article-title><source>Zookeys</source><day>24</day><month>7</month><year>2014</year><volume>2014</volume><issue>428</issue><fpage>57</fpage><lpage>77</lpage><pub-id pub-id-type="doi">10.3897/zookeys.428.7912</pub-id></mixed-citation></tp:treatment-meta><tp:nomenclature><tp:taxon-name>
                            <tp:taxon-name-part taxon-name-part-type="genus">Manota</tp:taxon-name-part>
                            <tp:taxon-name-part taxon-name-part-type="species">megachaeta</tp:taxon-name-part>
                            <object-id xmlns:xlink="http://www.w3.org/1999/xlink" content-type="zoobank" xlink:type="simple">http://zoobank.org/661EA393-5728-4952-84BC-BCBCB50061CB</object-id>
                        </tp:taxon-name><tp:taxon-status xmlns:xlink="http://www.w3.org/1999/xlink" xlink:type="simple">sp. n.</tp:taxon-status><xref ref-type="fig" rid="F6">Fig. 6</xref></tp:nomenclature><tp:treatment-sec sec-type="Description"><title>Description.</title><p><bold>Male. Colour.</bold> Head brown, face and clypeus paler brown. Antenna brown, scapus and pedicellus paler brown. Mouthparts yellowish. Thorax pale brown, preepisternum 2 ventrally paler yellowish. Legs yellowish. Wing yellowish brown, halter pale brown with blackish knob. Abdomen pale brown, sternites paler than tergites. All setosity pale, yellowish or brownish. <bold>Head.</bold> Antennal flagellomere 4, <xref ref-type="fig" rid="F6">Fig. 6A</xref>. Palpomere 3 of maxillary palpus with apicomesial thumb-like extension, with 5 apically expanded and curved sensilla; palpomere 4 with parasegment; palpomere 5 is 1.3 times as long as palpomere 4. Number of strong postocular setae ca 9. <bold>Thorax.</bold> Anepisternum setose, with 33 setae; anterior basalare non-setose; preepisternum 2 setose, with 14 setae, laterotergite non-setose; episternum 3 setose, with ca. 11 setae. <bold>Legs.</bold> Mid and hind tibial organs absent. <bold>Wing.</bold> R<sub>1</sub> meeting C well on the basal half of the costal margin; the sclerotized part of M<sub>2</sub> extending near to the level of the tip of R<sub>1</sub>; wing length 1.4 (1.5) mm. <bold>Hypopygium.</bold> <xref ref-type="fig" rid="F6">Fig. 6B–E</xref>: Sternite 9 about one half of ventral length of gonocoxa, with sharply delimited convex sides, posterior margin convex, anterior margin deeply incised, the setae posteriorly stronger than anteriorly. Ventral mesial margin of gonocoxa simple, concave. Parastylar lobe oblique, subtriangular, with 3 setae anteriorly (at apex). Paraapodemal lobe well exposed in ventral view. The dorsal mesial margin of gonocoxa simple, convex, postero-mesially with a weak setose lobe; posterior margin simple, at posterior margin on a more ventral level with a finger-like lobe bearing two apical and one sub-basal acute curved megasetae. Generally the dorsal setae of gonocoxa similar to the ventral ones. Two juxtagonostylar setae, both long curved acute megasetae arising from a common low inconspicuous basal body. Gonostylus oval, with moderately long setosity ventrally, the dorsal side non-setose except for a transverse row of megasetae on apical half, the megasetae acute and increasing in length towards the mesial margin. Aedeagus short subtriangular, with distinct lateral shoulders, the apex curved ventrad; in <xref ref-type="fig" rid="F6">Fig. 6C</xref> the medially visible part is vas deferens. Hypoproct posteriorly extending to level of base of gonostylus, the ventral part divided into two elongate lobes (sternite 10) with 4 setae each, postero-dorsally with a few both fine and strong setae. Cerci mesially separate.</p><fig id="F6" position="float" orientation="portrait"><label>Figure 6.</label><caption><p><italic><tp:taxon-name>Manota megachaeta</tp:taxon-name></italic> sp. n. (holotype). <bold>A</bold> Antennal flagellomere 4, lateral view <bold>B</bold> Gonostylus, dorsal view <bold>C</bold> Aedeagus and hypoproct, ventral view <bold>D</bold> Hypopygium, ventral view <bold>E</bold> Hypopygium, dorsal view. Scale 0.1 mm.</p></caption><graphic xmlns:xlink="http://www.w3.org/1999/xlink" xlink:href="zookeys-428-057-g006.jpg" position="float" orientation="portrait" xlink:type="simple"/></fig><p><bold>Female</bold> unknown.</p></tp:treatment-sec><tp:treatment-sec sec-type="Discussion"><title>Discussion.</title><p>By the following characters <italic><tp:taxon-name>Manota megachaeta</tp:taxon-name></italic> runs to couplet 65 in the key to Oriental and Palaearctic <italic><tp:taxon-name>Manota</tp:taxon-name></italic> (<xref ref-type="bibr" rid="B10">Hippa 2011</xref>): anepisternum setose, preepisternum 2 setose, laterotergite non-setose, anterior basalare non-setose, juxtagonostylar setae/megasetae simple and not greatly expanded, the dorsal posterior margin of gonocoxa with a cylindrical, not flat, setigerous lobe. This couplet leads to <italic><tp:taxon-name>Manota anceps</tp:taxon-name></italic> Hippa &amp; Ševčík, 2010, <italic><tp:taxon-name>Manota duplex</tp:taxon-name></italic> Hippa, 2006, <italic><tp:taxon-name>Manota perpusilla</tp:taxon-name></italic> Hippa, 2006, <italic><tp:taxon-name>Manota vesicaria</tp:taxon-name></italic> Hippa, 2009, <italic><tp:taxon-name>Manota pellii</tp:taxon-name></italic> Hippa, 2008 and <italic><tp:taxon-name>Manota hexacatha</tp:taxon-name></italic> Hippa &amp; Ševčík, 2010. However, <italic><tp:taxon-name>Manota megachaeta</tp:taxon-name></italic> is not especially similar to any of them and is easily distinguished by the subapical transverse row of unusually strong megasetae dorsally on the gonostylus.</p><!--PageBreak--></tp:treatment-sec><tp:treatment-sec sec-type="Etymology"><title>Etymology.</title><p>The name is a Latinized Greek noun, <italic>megachaeta</italic>, large seta, referring to the unusually long megasetae on the gonostylus.</p></tp:treatment-sec><tp:treatment-sec sec-type="Types"><title>Types.</title><p><italic>Holotype</italic>. Male, Brunei, Ulu Temburong N. P., Kuala Belalong Field Studies Centre, <named-content xmlns:xlink="http://www.w3.org/1999/xlink" content-type="dwc:verbatimCoordinates" xlink:type="simple">4°32'50"N, 115°09'28"E</named-content>, 7–18.i.2014, primary lowland rainforest, Malaise trap 1 (DOP), J. Ševčík leg. (in UBDC).</p></tp:treatment-sec><ref-list><ref id="B10"><mixed-citation xmlns:xlink="http://www.w3.org/1999/xlink" xlink:type="simple"><person-group><name name-style="western"><surname>Hippa</surname><given-names>H</given-names></name></person-group> (<year>2011</year>) <article-title>New species and new records of <italic>Manota</italic> Williston (Diptera, Mycetophilidae) from Thailand, with a key to the Oriental and Palaearctic species.</article-title><source>Zootaxa</source><volume>2763</volume>: <fpage>39</fpage>–<lpage>60</lpage>.</mixed-citation></ref></ref-list></tp:taxon-treatment>
