# Supplementary material for: Diversity of Manota Williston (Diptera, Mycetophilidae) in Ulu Temburong National Park, Brunei
Source: Zookeys. 2014 Jul 24;(428):57–77. doi: 10.3897/zookeys.428.7912 (PMC4140521; doi:10.3897/zookeys.428.7912)
Supplement: XML Treatment for Manota pileata [file zookeys.428.7912-treatment5.xml]

<!DOCTYPE tp:taxon-treatment
  PUBLIC "-//TaxonX//DTD Taxonomic Treatment Publishing DTD v0 20100105//EN" "tax-treatment-NSO.dtd">
<tp:taxon-treatment xmlns:tp="http://www.plazi.org/taxpub"><tp:treatment-meta><kwd-group><label>Taxon classification</label><kwd><named-content content-type="kingdom">Animalia</named-content></kwd><kwd><named-content content-type="order">Diptera</named-content></kwd><kwd><named-content content-type="family">Mycetophilidae</named-content></kwd></kwd-group><mixed-citation publication-type="journal"><person-group><name><surname>Ševčík</surname><given-names>Jan</given-names></name><name><surname>Hippa</surname><given-names>Heikki</given-names></name><name><surname>Wahab</surname><given-names>Rodzay Abdul</given-names></name></person-group><article-title>Diversity of <italic>Manota</italic> Williston (Diptera, Mycetophilidae) in Ulu Temburong National Park, Brunei</article-title><source>Zookeys</source><day>24</day><month>7</month><year>2014</year><volume>2014</volume><issue>428</issue><fpage>57</fpage><lpage>77</lpage><pub-id pub-id-type="doi">10.3897/zookeys.428.7912</pub-id></mixed-citation></tp:treatment-meta><tp:nomenclature><tp:taxon-name>
                            <tp:taxon-name-part taxon-name-part-type="genus">Manota</tp:taxon-name-part>
                            <tp:taxon-name-part taxon-name-part-type="species">pileata</tp:taxon-name-part>
                            <object-id xmlns:xlink="http://www.w3.org/1999/xlink" content-type="zoobank" xlink:type="simple">http://zoobank.org/B00859B6-7712-4083-9297-E617CBABA8F7</object-id>
                        </tp:taxon-name><tp:taxon-status xmlns:xlink="http://www.w3.org/1999/xlink" xlink:type="simple">sp. n.</tp:taxon-status><xref ref-type="fig" rid="F7">Fig. 7</xref></tp:nomenclature><tp:treatment-sec sec-type="Description"><title>Description.</title><p><bold>Male. Colour.</bold> Head brown, face and clypeus paler brown. Antenna brown. Mouthparts yellowish. Thorax brown, preepisternum 2 and episternum 3 ven<!--PageBreak-->trally paler yellowish. Legs yellowish, apical fourth of femur 3 infuscated. Wing brownish, halter pale brownish with blackish knob. Abdomen brown, sternites paler than tergites. All setosity pale, yellowish or brownish. <bold>Head.</bold> Antennal flagellomere 4, <xref ref-type="fig" rid="F7">Fig. 7A</xref>. Palpomere 3 of maxillary palpus with apico-mesial thumb-like extension, with 4 apically expanded and curved sensilla; palpomere 4 with parasegment; palpomere 5 is 1.7 times as long as palpomere 4. Number of strong postocular setae 11. <bold>Thorax.</bold> Anepisternum setose, with 33 setae; anterior basalare setose, with 12 setae; preepisternum 2 setose, with ca. 17 setae, laterotergite non-setose; episternum 3 setose, with ca. 12 setae. <bold>Legs.</bold> Mid tibial organ absent; hind tibial organ present. <bold>Wing.</bold> R<sub>1</sub> meeting C well on the basal half of the costal margin; the sclerotized part of M<sub>2</sub> extending near to the level of the tip of R<sub>1</sub>; wing length 1.5 (1.6) mm. <bold>Hypopygium.</bold> <xref ref-type="fig" rid="F7">Fig. 7B–D</xref>: Sternite 9 about one half of ventral length of gonocoxa, with sharply delimited convex sides, posterior margin with narrow deep cleft, anterior margin deeply incised, the setae similar to adjacent ventral setae of gonocoxa. Ventral mesial margin of gonocoxa angled. Parastylar lobe large, elongate oval, oblique, with 4 setae at mesial margin. Paraapodemal lobe not identified; at the place where a paraapodemal lobe is usually visible there is a plate-like lobe with three megasetae. The dorsal mesial margin of gonocoxa simple, convex, posteriorly forming a weak lobe with marginal and ventral setae; posterior margin of gonocoxa transverse, simple. The dorsal setae of gonocoxa similar to ventral ones. Two juxtagonostylar setae, both long curved megasetae, the dorsal one stronger than the ventral one, both arising from a common basal body, about one half of the length of the stronger megaseta. Gonostylus elongate oval, with moderately long setosity ventrally and dorsally, fewer and partly weaker setae ventrally, the apico-mesial setae longer than the others, at the middle of mesial margin a few setae which are thick, rather short and which differ from the other setosity. Aedeagus short subtriangular, with distinct lateral shoulders, the apex curved ventrad. Hypoproct posteriorly extending to level of middle of gonostylus, the ventral part (sternite 10) posteriorly with non-setose lobe which have a pair of small oval processes anteriorly bearing three setae each. These processes partly surrounding the apex of aedeagus. Postero-dorsal part of hypoproct with a few both fine and strong setae. Cerci mesially separate.</p><fig id="F7" position="float" orientation="portrait"><label>Figure 7.</label><caption><p><italic><tp:taxon-name>Manota pileata</tp:taxon-name></italic> sp. n. <bold>A</bold> Antennal flagellomere 4, lateral view <bold>B</bold> Aedeagus and hypoproct, ventral view <bold>C</bold> Hypopygium, ventral view <bold>D</bold> Hypopygium, dorsal view. Scale 0.1 mm.</p></caption><graphic xmlns:xlink="http://www.w3.org/1999/xlink" xlink:href="zookeys-428-057-g007.jpg" position="float" orientation="portrait" xlink:type="simple"/></fig><p><bold>Female</bold> unknown.</p></tp:treatment-sec><tp:treatment-sec sec-type="Discussion"><title>Discussion.</title><p>In the key to Oriental and Palaearctic <!--PageBreak--><italic><tp:taxon-name>Manota</tp:taxon-name></italic>, <italic><tp:taxon-name>Manota pileata</tp:taxon-name></italic> runs through couplet 45 to couplet 50 including the Eastern-Palaearctic <italic><tp:taxon-name>Manota indahae</tp:taxon-name></italic> Hippa &amp; Kjaerandsen, 2010 by the following characters: anepisternum setose, preepisternum 2 setose, laterotergite non-setose, gonostylus one-lobed, parastylar lobe present and cerci medially separate, gonostylus without blunt-ended megasetae on apical half, gonostylus without comb-like row of five setae subbasally at the ventral mesial margin, aedeagus apically narrow, without ear-like apico-lateral lobes, parastylar lobe in anterior–posterior direction short, at most twice as long as broad, aedeagus apically symmetrical, the setae medio-dorsally on gonostylus fine, not deviating from the other gonostylar setosity and the dorsal mesial margin of gonocoxa without a thumb-like lobe posteriorly. The two species are not very similar: <italic><tp:taxon-name>Manota pileata</tp:taxon-name></italic> is distinguished from <italic><tp:taxon-name>Manota indahae</tp:taxon-name></italic> e.g. by the following characters: parastylar lobe has only 4 setae (numerous in <italic><tp:taxon-name>Manota indahae</tp:taxon-name></italic>), dorsally from the parastylar lobe there is a plate-like lobe bearing three megasetae (no such lobe), medio-ventrally on the hypoproct there is a rounded lobe (no lobe), and posterior margin of sternite 9 with a cleft (without). Even if the outline of the posterior part of aedeagus is symmetrical it is seen that there is some asymmetry inside (<xref ref-type="fig" rid="F7">Fig. 7B</xref>).</p></tp:treatment-sec><tp:treatment-sec sec-type="Etymology"><title>Etymology.</title><p>The name is a Latin adjective, <italic>pileatus</italic>, -<italic>a</italic>, -<italic>um</italic>, capped, referring to the cap- or hood-like lobes enclosing the apex of aedeagus.</p></tp:treatment-sec><tp:treatment-sec sec-type="Types"><title>Types.</title><p><italic>Holotype</italic>. Male, Brunei, Ulu Temburong N. P., Kuala Belalong Field Studies Centre, <named-content xmlns:xlink="http://www.w3.org/1999/xlink" content-type="dwc:verbatimCoordinates" xlink:type="simple">4°32'50"N, 115°09'28"E</named-content>, 7–17.i.2014, primary lowland rainforest, Malaise trap 2, Ševčík &amp; Kaspřák leg. (in UBDC).</p></tp:treatment-sec></tp:taxon-treatment>
