# Supplementary material for: Diversity of Manota Williston (Diptera, Mycetophilidae) in Ulu Temburong National Park, Brunei
Source: Zookeys. 2014 Jul 24;(428):57–77. doi: 10.3897/zookeys.428.7912 (PMC4140521; doi:10.3897/zookeys.428.7912)
Supplement: XML Treatment for Manota ricina [file zookeys.428.7912-treatment6.xml]

<!DOCTYPE tp:taxon-treatment
  PUBLIC "-//TaxonX//DTD Taxonomic Treatment Publishing DTD v0 20100105//EN" "tax-treatment-NSO.dtd">
<tp:taxon-treatment xmlns:tp="http://www.plazi.org/taxpub"><tp:treatment-meta><kwd-group><label>Taxon classification</label><kwd><named-content content-type="kingdom">Animalia</named-content></kwd><kwd><named-content content-type="order">Diptera</named-content></kwd><kwd><named-content content-type="family">Mycetophilidae</named-content></kwd></kwd-group><mixed-citation publication-type="journal"><person-group><name><surname>Ševčík</surname><given-names>Jan</given-names></name><name><surname>Hippa</surname><given-names>Heikki</given-names></name><name><surname>Wahab</surname><given-names>Rodzay Abdul</given-names></name></person-group><article-title>Diversity of <italic>Manota</italic> Williston (Diptera, Mycetophilidae) in Ulu Temburong National Park, Brunei</article-title><source>Zookeys</source><day>24</day><month>7</month><year>2014</year><volume>2014</volume><issue>428</issue><fpage>57</fpage><lpage>77</lpage><pub-id pub-id-type="doi">10.3897/zookeys.428.7912</pub-id></mixed-citation></tp:treatment-meta><tp:nomenclature><tp:taxon-name>
                            <tp:taxon-name-part taxon-name-part-type="genus">Manota</tp:taxon-name-part>
                            <tp:taxon-name-part taxon-name-part-type="species">ricina</tp:taxon-name-part>
                            <object-id xmlns:xlink="http://www.w3.org/1999/xlink" content-type="zoobank" xlink:type="simple">http://zoobank.org/D4232D67-2085-47D1-895B-E25C95CCB2EB</object-id>
                        </tp:taxon-name><tp:taxon-status xmlns:xlink="http://www.w3.org/1999/xlink" xlink:type="simple">sp. n.</tp:taxon-status><xref ref-type="fig" rid="F8">Fig. 8</xref></tp:nomenclature><tp:treatment-sec sec-type="Description"><title>Description.</title><p><bold>Male. Colour.</bold> Head brown, face and clypeus paler brown. Antenna brown. Mouthparts yellowish. Thorax brown, preepisternum 2 pale yellowish. Legs <!--PageBreak-->yellowish. Wing brownish, halter brownish with blackish knob. Abdomen brown, sternites paler than tergites. All setosity pale, yellowish or brownish. <bold>Head.</bold> Antennal flagellomere 4, <xref ref-type="fig" rid="F8">Fig. 8A</xref>. Palpomere 3 of maxillary palpus with apico-mesial thumb-like extension, with 5 apically expanded and curved sensilla; palpomere 4 with parasegment; palpomere 5 is 1.4 times as long as palpomere 4. Number of strong postocular setae 9. <bold>Thorax.</bold> Anepisternum setose, with 50 setae; anterior basalare non-setose; preepisternum 2 setose, with 30 setae, laterotergite non-setose; episternum 3 setose, with ca. 18 setae. <bold>Legs.</bold> Mid and hind tibial organs absent. <bold>Wing.</bold> R<sub>1</sub> meeting C well on the basal half of the costal margin; the sclerotized part of M<sub>2</sub> extending near to the level of the tip of R<sub>1</sub>; wing length 1.5 (1.6) mm. <bold>Hypopygium.</bold> <xref ref-type="fig" rid="F8">Fig. 8B–E</xref>: Sternite 9 about half of ventral length of gonocoxa, with sharply delimited convex sides which are contiguous with the convex posterior margin, anterior margin deeply incised, the setae at posterior margin very long and strong, on other parts similar to adjacent ventral setae of gonocoxa. Ventral mesial margin of gonocoxa simple, concave. Parastylar lobe oblique, subtriangular, with 3 setae antero-mesially (at apex). Paraapodemal lobe well exposed in ventral view. The dorsal mesial margin of gonocoxa simple, sigmoid, posteriorly with a row of prominent closely placed setae which become broader and flattened towards the posterior end of the row; posteriorly from the row of setae there is a short finger-like lobe with one apical seta. The general dorsal setosity of gonocoxa similar to the ventral one. Two juxtagonostylar setae present, both long curved megasetae arising from a short common basal body, about one fifth of the length of megasetae. Gonostylus elongate subquadrangular, with moderately long setosity ventrally, dorsally non-setose except for a few very strong setae at apical margin on a slightly tuberculate area. Aedeagus subtriangular, with small lateral shoulders, the apex curved ventrad. Hypoproct posteriorly extending to level of basal third of gonostylus, the ventral part with a pair of elongate lobes (sternite 10) bearing ca. 15 scattered setae each, the posterodorsal part with one strong and a couple of weaker setae on each half. Cerci mesially separate.</p><fig id="F8" position="float" orientation="portrait"><label>Figure 8.</label><caption><p><italic><tp:taxon-name>Manota ricina</tp:taxon-name></italic> sp. n. (holotype). <bold>A</bold> Antennal flagellomere 4, lateral view. <bold>B</bold> Gonostylus, dorsal view <bold>C</bold> Aedeagus and hypoproct, ventral view <bold>D</bold> Hypopygium, ventral view <bold>E</bold> Hypopygium, dorsal view. Scale 0.1 mm.</p></caption><graphic xmlns:xlink="http://www.w3.org/1999/xlink" xlink:href="zookeys-428-057-g008.jpg" position="float" orientation="portrait" xlink:type="simple"/></fig><p><bold>Female</bold> unknown.</p></tp:treatment-sec><tp:treatment-sec sec-type="Discussion"><title>Discussion.</title><p><italic><tp:taxon-name>Manota ricina</tp:taxon-name></italic> resembles <italic><tp:taxon-name>Manota curvata</tp:taxon-name></italic> Hippa, 2006 from Peninsular Malaysia and Sumatra in many respects and follows it in the key to Oriental and Palaearctic <italic><tp:taxon-name>Manota</tp:taxon-name></italic> to couplet 70 by the following characters: anepisternum setose, preepisternum 2 setose, laterotergite non-setose, juxtagonostylar megasetae simple, not expanded, gonocoxa with a conspicuous apicodorsal lobe which is fully exposed, this lobe is flattened, not cylindrical. <italic><tp:taxon-name>Manota ricina</tp:taxon-name></italic> is similar to <italic><tp:taxon-name>Manota curvata</tp:taxon-name></italic> by having the posteriormost setae at the margin of the above-mentioned lobe flat, blade-like, but the shape of the gonostylus is different: in <italic><tp:taxon-name>Manota ricina</tp:taxon-name></italic> it is about twice longer than broad, rather straight, in <italic><tp:taxon-name>Manota curvata</tp:taxon-name></italic> it is more than 4 times longer than broad and curved. We suspect that the small finger-like lobe posteriormost in the row of setae at the mesial margin of the gonocoxa is actually the lobe mentioned above and is not flattened and in this respect the key possibly needs to be revised. <italic><tp:taxon-name>Manota ricina</tp:taxon-name></italic> also differs from <italic><tp:taxon-name>Manota curvata</tp:taxon-name></italic> by the chaetotaxy of the gonostylus, the strong apicodorsal setae being lacking in the latter.</p><!--PageBreak--></tp:treatment-sec><tp:treatment-sec sec-type="Etymology"><title>Etymology.</title><p>The name is a Latin adjective, <italic>ricinus, -a, -um</italic>, veiled, referring to the veil-like fringe of setae posteriorly on the sternite 9.</p></tp:treatment-sec><tp:treatment-sec sec-type="Types"><title>Types.</title><p><italic>Holotype</italic>. Male, Brunei, Tungku, UBD Campus, nr KBFSC Headquarters, <named-content xmlns:xlink="http://www.w3.org/1999/xlink" content-type="dwc:verbatimCoordinates" xlink:type="simple">4°58'35"N, 114°53'26"E</named-content>, 19–22.i.2014, secondary forest, Malaise trap, J. Ševčík &amp; D. Kaspřák leg. (in UBDC).</p></tp:treatment-sec></tp:taxon-treatment>
