# Supplementary material for: Diversity of Manota Williston (Diptera, Mycetophilidae) in Ulu Temburong National Park, Brunei
Source: Zookeys. 2014 Jul 24;(428):57–77. doi: 10.3897/zookeys.428.7912 (PMC4140521; doi:10.3897/zookeys.428.7912)
Supplement: XML Treatment for Manota procera [file zookeys.428.7912-treatment14.xml]

<!DOCTYPE tp:taxon-treatment
  PUBLIC "-//TaxonX//DTD Taxonomic Treatment Publishing DTD v0 20100105//EN" "tax-treatment-NSO.dtd">
<tp:taxon-treatment xmlns:tp="http://www.plazi.org/taxpub"><tp:treatment-meta><kwd-group><label>Taxon classification</label><kwd><named-content content-type="kingdom">Animalia</named-content></kwd><kwd><named-content content-type="order">Diptera</named-content></kwd><kwd><named-content content-type="family">Mycetophilidae</named-content></kwd></kwd-group><mixed-citation publication-type="journal"><person-group><name><surname>Ševčík</surname><given-names>Jan</given-names></name><name><surname>Hippa</surname><given-names>Heikki</given-names></name><name><surname>Wahab</surname><given-names>Rodzay Abdul</given-names></name></person-group><article-title>Diversity of <italic>Manota</italic> Williston (Diptera, Mycetophilidae) in Ulu Temburong National Park, Brunei</article-title><source>Zookeys</source><day>24</day><month>7</month><year>2014</year><volume>2014</volume><issue>428</issue><fpage>57</fpage><lpage>77</lpage><pub-id pub-id-type="doi">10.3897/zookeys.428.7912</pub-id></mixed-citation></tp:treatment-meta><tp:nomenclature><tp:taxon-name>
                            <tp:taxon-name-part taxon-name-part-type="genus">Manota</tp:taxon-name-part>
                            <tp:taxon-name-part taxon-name-part-type="species">procera</tp:taxon-name-part>
                        </tp:taxon-name><tp:taxon-authority>Hippa, 2006</tp:taxon-authority></tp:nomenclature><tp:treatment-sec sec-type="Material studied"><title>Material studied.</title><p>1 male, Brunei, Bandar Seri Begawan, UBD Campus, nr KBFSC Headquarters, 19–22.i.2014, secondary forest, Malaise trap, J. Ševčík &amp; D. Kaspřák leg. (in UBDC).</p></tp:treatment-sec><tp:treatment-sec sec-type="Remarks"><title>Remarks.</title><p>The species was earlier known from Peninsular Malaysia (<xref ref-type="bibr" rid="B7">Hippa 2006</xref>, <xref ref-type="bibr" rid="B8">2008</xref>) and Thailand (<xref ref-type="bibr" rid="B9">Hippa 2009</xref>; <xref ref-type="bibr" rid="B14">Hippa and Papp 2007</xref>).</p></tp:treatment-sec><ref-list><ref id="B7"><mixed-citation xmlns:xlink="http://www.w3.org/1999/xlink" xlink:type="simple"><person-group><name name-style="western"><surname>Hippa</surname><given-names>H</given-names></name></person-group> (<year>2006</year>) <article-title>Diversity of <italic>Manota</italic> Williston (Diptera: Mycetophilidae) in a Malaysian rainforest: description of twenty-seven new sympatric species.</article-title><source>Zootaxa</source><volume>1161</volume>: <fpage>1</fpage>–<lpage>49</lpage>.</mixed-citation></ref><ref id="B8"><mixed-citation xmlns:xlink="http://www.w3.org/1999/xlink" xlink:type="simple"><person-group><name name-style="western"><surname>Hippa</surname><given-names>H</given-names></name></person-group> (<year>2008</year>) <article-title>New species and new records of <italic>Manota</italic> Williston (Diptera, Mycetophilidae) from the Oriental region.</article-title><source>Zootaxa</source><volume>1723</volume>: <fpage>1</fpage>–<lpage>41</lpage>.</mixed-citation></ref><ref id="B9"><mixed-citation xmlns:xlink="http://www.w3.org/1999/xlink" xlink:type="simple"><person-group><name name-style="western"><surname>Hippa</surname><given-names>H</given-names></name></person-group> (<year>2009</year>) <article-title>New species and new records of <italic>Manota</italic> Williston (Diptera, Mycetophilidae) from Thailand.</article-title><source>Zootaxa</source><volume>2017</volume>: <fpage>1</fpage>–<lpage>33</lpage>.</mixed-citation></ref><ref id="B14"><mixed-citation xmlns:xlink="http://www.w3.org/1999/xlink" xlink:type="simple"><person-group><name name-style="western"><surname>Hippa</surname><given-names>H</given-names></name><name name-style="western"><surname>Papp</surname><given-names>L</given-names></name></person-group> (<year>2007</year>) <article-title>The genus <italic>Manota</italic> Williston (Diptera: Mycetophilidae) in Thailand, with the description of seven new species.</article-title><source>Zootaxa</source><volume>1528</volume>: <fpage>41</fpage>–<lpage>60</lpage>.</mixed-citation></ref></ref-list></tp:taxon-treatment>
